# Supplementary material for: Emergence of a methicillin-susceptible Staphylococcus aureus ST672 clone associated with invasive paediatric infections in Mexico
Source: Front Cell Infect Microbiol. 2026 May 15;16:1796701. doi: 10.3389/fcimb.2026.1796701 (PMC13219331; doi:10.3389/fcimb.2026.1796701)
Supplement: Supplementary file 3 [file Table3.xlsx]

## Sheet: All
ID	Country	Year	Source	Disease	mecA	SCCmec	spA	adsA	aur	cap8B	cap8C	cap8D	cap8E	cap8F	cap8G	cap8H	cap8I	cap8J	cap8K	cap8L	cap8M	cap8O	cap8P	capA	capN	chp	clfA	clfB	coa	eap/map	ebp	esaA	esaB	esaD	esaE	esaG	essA	essB	essC	esxA	esxB	esxC	esxD	fnbA	fnbB	geh	harA	hlb	hld
O11	Mexico	2019	Human	OAI	0	NA	t3	1	1	1	1	1	1	1	1	1	1	1	1	1	1	1	1	1	1	0	1	1	1	1	1	1	1	1	1	1	1	1	1	1	1	1	1	1	1	1	1	1	1
O19	Mexico	2019	Human	OAI	0	NA	t14	1	1	1	1	1	1	1	1	1	1	1	1	1	1	1	1	1	1	0	1	1	1	1	1	1	1	1	1	1	1	1	1	1	1	1	1	1	1	1	1	1	1
O43	Mexico	2020	Human	OAI	0	NA	t3	1	1	1	1	1	1	1	1	1	1	1	1	1	1	1	1	1	1	0	1	1	1	0	1	1	1	1	1	1	1	1	1	1	1	1	1	1	1	1	1	1	1
O55	Mexico	2020	Human	OAI	0	NA	t1227	1	1	1	1	1	1	1	1	1	1	1	1	1	1	1	1	1	1	0	1	1	1	1	1	1	1	1	1	1	1	1	1	1	1	1	1	1	1	1	1	1	1
O59	Mexico	2020	Human	OAI	0	NA	t3	1	1	1	1	1	1	1	1	1	1	1	1	1	1	1	1	1	1	0	1	1	1	1	1	1	1	1	1	1	1	1	1	1	1	1	1	1	1	1	1	1	1
UTIP55	Mexico	2024	Human	BSI	0	NA	t3	1	1	1	1	1	1	1	1	1	1	1	1	1	1	1	1	1	1	0	1	1	1	1	1	1	1	1	1	1	1	1	1	1	1	1	1	1	1	1	1	1	1
UTIP77	Mexico	2024	Human	CAP	0	NA	t3	1	1	1	1	1	1	1	1	1	1	1	1	1	1	1	1	1	1	0	1	1	1	1	1	1	1	1	1	1	1	1	1	1	1	1	1	1	1	1	1	1	1
Sa531	Mexico	2022	Human	IE	0	NA	t4568	1	1	1	1	1	1	1	1	1	1	1	1	1	1	1	1	1	1	0	1	1	1	1	1	1	1	1	1	1	1	1	1	1	1	1	1	1	1	1	1	1	1
ERR084637	UK	Unknown	Human	Unknown	0	NA	t3841	1	1	1	1	1	1	1	1	1	1	1	1	1	1	1	1	1	1	0	1	0	1	0	1	1	1	1	1	1	1	1	1	1	1	1	1	1	1	1	1	0	1
ERR109660	UK	Unknown	Human	Unknown	0	NA	t13308	1	1	1	1	1	1	1	1	1	1	1	1	1	1	1	1	1	1	0	1	1	1	1	1	1	1	1	1	1	1	1	1	1	1	1	1	1	1	1	1	0	1
ERR109605	UK	2012	Human	Unknown	0	NA	t1309	1	1	1	1	1	1	1	1	1	1	1	1	1	1	1	1	1	1	0	1	1	1	1	1	1	1	1	1	1	1	1	1	1	1	1	1	1	1	1	1	0	1
SRR747872	UK	Unknown	Human	Unknown	0	NA	t3841	1	1	1	1	1	1	1	1	1	1	1	1	1	1	1	1	1	1	0	1	1	1	1	1	1	1	1	1	1	1	1	1	1	1	1	1	1	1	1	1	0	1
ERR708377	UK	Unknown	Human	Unknown	0	NA	t3841	1	1	1	1	1	1	1	1	1	1	1	1	1	1	1	1	1	1	0	1	1	1	1	1	1	1	1	1	1	1	1	1	1	1	1	1	1	1	1	1	0	1
ERR715681	UK	Unknown	Human	Unknown	0	NA	t3841	1	1	1	1	1	1	1	1	1	1	1	1	1	1	1	1	1	1	0	1	1	1	1	1	1	1	1	1	1	1	1	1	1	1	1	1	1	1	1	1	0	1
ISA312	Australia	Unknown	Human	Invasive infection	0	NA	t3841	1	1	1	1	1	1	1	1	1	1	1	1	1	1	1	1	1	1	0	1	1	1	0	1	1	1	1	1	1	1	1	1	1	1	1	1	1	1	1	1	0	1
S181	India	2018	Cow	Carrier	0	NA	t3841	1	1	1	1	1	1	1	1	1	1	1	1	1	1	1	1	1	1	0	1	1	1	1	1	1	1	1	1	1	1	1	1	1	1	1	1	1	1	1	1	1	1
S182	India	2018	Cow	Carrier	0	NA	t4336	1	1	1	1	1	1	1	1	1	1	1	1	1	1	1	1	1	1	0	1	1	1	1	1	1	1	1	1	1	1	1	1	1	1	1	1	1	1	1	1	0	1
K152	India	2018	Cow	Carrier	0	NA	t3175	1	1	1	1	1	1	1	1	1	1	1	1	1	1	1	1	1	1	0	0	0	1	1	1	1	1	1	1	1	1	1	1	1	1	1	1	1	1	1	1	0	1
K182	India	2011	Cow	Carrier	0	NA	t3841	1	1	1	1	1	1	1	1	1	1	1	1	1	1	1	1	1	1	0	0	0	1	1	1	1	1	1	1	1	1	1	1	1	1	1	1	1	1	1	1	0	1
SAB10271	UK	2013	Human	BSI	0	NA	t1309	1	1	1	1	1	1	1	1	1	1	1	1	1	1	1	1	1	1	0	1	1	1	0	1	1	1	1	1	1	1	1	1	1	1	1	1	1	1	1	1	0	1
L4768	UK	2014	Human	BSI	0	NA	t3841	1	1	1	1	1	1	1	1	1	1	1	1	1	1	1	1	1	1	0	1	1	1	0	1	1	1	1	1	1	1	1	1	1	1	1	1	1	1	1	1	0	1
PDT001440617.2	USA	2022	Human	Toxic shock syndrome	0	NA	t3	1	1	1	1	1	1	1	1	1	1	1	1	1	1	1	1	1	1	1	1	1	1	0	1	1	1	1	1	1	1	1	1	1	1	1	1	1	1	1	1	0	1
S145	India	2023	Human	SSTI	1	IVd	t3841	1	1	1	1	1	1	1	1	1	1	1	1	1	1	1	1	1	1	0	0	1	1	1	1	1	1	1	1	1	1	1	1	1	1	1	1	1	1	1	1	0	1
SauR134	Malaysia	2017	Human	Unknown	1	V	t3841	1	1	1	1	1	1	1	1	1	1	1	1	1	1	1	1	1	1	0	1	1	1	1	1	1	1	1	1	1	1	1	1	1	1	1	1	1	1	1	1	0	1
SauR193	Malaysia	2019	Human	Unknown	1	V	t3841	1	1	1	1	1	1	1	1	1	1	1	1	1	1	1	1	1	1	0	1	1	1	1	1	1	1	1	1	1	1	1	1	1	1	1	1	1	1	1	1	0	1
SauR248	Malaysia	2019	Human	Unknown	1	V	t3841	1	1	1	1	1	1	1	1	1	1	1	1	1	1	1	1	1	1	0	1	1	1	1	1	1	1	1	1	1	1	1	1	1	1	1	1	1	1	1	1	0	1
SauR253	Malaysia	2020	Human	Unknown	1	V	t3841	1	1	1	1	1	1	1	1	1	1	1	1	1	1	1	1	1	1	0	1	1	1	1	1	1	1	1	1	1	1	1	1	1	1	1	1	1	1	1	1	0	1
SauR255	Malaysia	2020	Human	Unknown	1	V	t3841	1	1	1	1	1	1	1	1	1	1	1	1	1	1	1	1	1	1	0	1	1	1	1	1	1	1	1	1	1	1	1	1	1	1	1	1	1	1	1	1	0	1
SauR256	Malaysia	2020	Human	Unknown	1	V	t3841	1	1	1	1	1	1	1	1	1	1	1	1	1	1	1	1	1	1	0	1	1	1	0	1	1	1	1	1	1	1	1	1	1	1	1	1	1	1	1	1	0	1
SauR257	Malaysia	2020	Human	Unknown	1	V	t3841	1	1	1	1	1	1	1	1	1	1	1	1	1	1	1	1	1	1	0	1	1	1	1	1	1	1	1	1	1	1	1	1	1	1	1	1	1	1	1	1	0	1
SauR258	Malaysia	2020	Human	Unknown	1	V	t3841	1	1	1	1	1	1	1	1	1	1	1	1	1	1	1	1	1	1	0	1	1	1	1	1	1	1	1	1	1	1	1	1	1	1	1	1	1	1	1	1	0	1
SauR259	Malaysia	2020	Human	Unknown	1	V	t3841	1	1	1	1	1	1	1	1	1	1	1	1	1	1	1	1	1	1	0	1	1	1	0	1	1	1	1	1	1	1	1	1	1	1	1	1	1	1	1	1	0	1
SauR261	Malaysia	2020	Human	Unknown	1	V	t3841	1	1	1	1	1	1	1	1	1	1	1	1	1	1	1	1	1	1	0	1	1	1	1	1	1	1	1	1	1	1	1	1	1	1	1	1	1	1	1	1	0	1
[truncated: 43 more columns]

## Sheet: Resistance
ID	aac(6')-aph(2'')_1	aph(3')-III_1	blaZ	fusC_1	mph(C)_2	msr(A)	tet(K)_1
O11	0	0	0	0	0	0	0
O19	0	0	1	0	0	0	0
O43	0	0	1	0	0	0	0
O55	0	0	1	0	0	0	0
O59	0	0	1	0	0	0	0
UTIP55	0	0	0	0	0	0	0
UTIP77	0	0	1	0	0	0	0
Sa531	0	0	1	0	0	0	0
ERR084637	0	0	1	0	0	0	0
ERR109660	0	1	1	0	1	1	0
ERR109605	0	0	1	0	0	0	0
SRR747872	0	0	1	0	0	0	0
ERR708377	0	1	1	0	1	1	0
ERR715681	0	1	1	0	1	1	0
ISA312	1	0	1	0	0	0	0
S181	1	1	1	0	0	0	1
S182	0	1	1	0	1	1	0
K152	0	0	1	0	0	0	0
K182	0	0	1	0	0	0	0
SAB10271	0	0	1	0	0	0	0
L4768	0	0	1	0	1	1	0
PDT001440617.2	0	0	1	0	0	0	0
S145	0	0	1	0	1	1	0
SauR134	1	0	1	0	0	0	0
SauR193	1	0	1	0	0	0	0
SauR248	1	0	0	0	0	0	0
SauR253	1	0	1	0	0	0	0
SauR255	1	0	1	0	0	0	0
SauR256	0	0	1	0	0	0	0
SauR257	1	0	1	0	0	0	0
SauR258	1	0	1	0	0	0	0
SauR259	0	0	1	0	0	0	0
SauR261	0	0	1	1	0	0	0
